# Supplementary material for: Using AuNPs-DNA Walker with Fluorophores Detects the Hepatitis Virus Rapidly
Source: Biosensors (Basel). 2024 Jul 29;14(8):370. doi: 10.3390/bios14080370 (PMC11353006; doi:10.3390/bios14080370)
Supplement: Supplementary file 1 [file biosensors-14-00370-s001.zip]

Archive with 1 entries (1 files):
- biosensors-3000222-supplementary.pdf
